# Supplementary material for: Molecular Apomorphies in the Secondary and Tertiary Structures of Length-Variable Regions (LVRs) of 18S rRNA Shed Light on the Systematic Position of the Family Thaumastellidae (Hemiptera: Heteroptera: Pentatomoidea)
Source: Int J Mol Sci. 2023 Apr 24;24(9):7758. doi: 10.3390/ijms24097758 (PMC10178826; doi:10.3390/ijms24097758)
Supplement: Supplementary file 1 [file ijms-24-07758-s001.zip]

Archive with 6 entries (6 files):
- FILE S2.pdf
- FILE S3.pdf
- FILE S4.pdf
- FILE S5.pdf
- FILE S6.pdf
- Table S1.pdf
